# Supplementary material for: Immunophenotyping identifies key immune biomarkers for coronary artery disease through machine learning
Source: PLoS One. 2025 Aug 26;20(8):e0328811. doi: 10.1371/journal.pone.0328811 (PMC12380355; doi:10.1371/journal.pone.0328811)
Supplement: S1 Dataset — (XLS) [file pone.0328811.s002.xls]

## Sheet: Sheet1
Fig 10A
									CT
13	B1	FALSE	shnc	actin	UNKNOWN	SYBR	None		17.8394
14	B2	FALSE	shnc	actin	UNKNOWN	SYBR	None		17.9742
15	B3	FALSE	shnc	actin	UNKNOWN	SYBR	None		17.7903
16	B4	FALSE	sh-1	actin	UNKNOWN	SYBR	None		17.93
17	B5	FALSE	sh-1	actin	UNKNOWN	SYBR	None		17.8254
18	B6	FALSE	sh-1	actin	UNKNOWN	SYBR	None		17.9404
19	B7	FALSE	sh-2	actin	UNKNOWN	SYBR	None		18.4655
20	B8	FALSE	sh-2	actin	UNKNOWN	SYBR	None		18.5798
21	B9	FALSE	sh-2	actin	UNKNOWN	SYBR	None		18.6275
												ΔΔct	2^ -ΔΔct
25	C1	FALSE	shnc	PTK2B	UNKNOWN	SYBR	None		27.9764			-0.0152378	0.989494
26	C2	FALSE	shnc	PTK2B	UNKNOWN	SYBR	None		27.9856			-0.0244102	0.983222
27	C3	FALSE	shnc	PTK2B	UNKNOWN	SYBR	None		27.9215			0.0396481	1.02786
28	C4	FALSE	sh-1	PTK2B	UNKNOWN	SYBR	None		30.5241			-2.56291	0.169234
29	C5	FALSE	sh-1	PTK2B	UNKNOWN	SYBR	None		30.5451			-2.58394	0.166784
30	C6	FALSE	sh-1	PTK2B	UNKNOWN	SYBR	None		30.4955			-2.53429	0.172625
31	C7	FALSE	sh-2	PTK2B	UNKNOWN	SYBR	None		31.0227			-3.06148	0.119785
32	C8	FALSE	sh-2	PTK2B	UNKNOWN	SYBR	None		31.0995			-3.13831	0.113573
33	C9	FALSE	sh-2	PTK2B	UNKNOWN	SYBR	None		30.9904			-3.02922	0.122494
