# Supplementary material for: Immunophenotyping identifies key immune biomarkers for coronary artery disease through machine learning
Source: PLoS One. 2025 Aug 26;20(8):e0328811. doi: 10.1371/journal.pone.0328811 (PMC12380355; doi:10.1371/journal.pone.0328811)
Supplement: S2 Dataset — (XLS) [file pone.0328811.s003.xls]

## Sheet: Sheet1
		Fig 10C			HUVECs
			0 Day	0.4104	0.4024	0.4953
				0.4534	0.477	0.4545
				0.4432	0.4579	0.407
			1 Day	0.6879	0.696	0.6344
				0.6481	0.6305	0.5522
				0.6131	0.517	0.6526
			2 Day	0.9539	0.7533	0.8509
				0.9522	0.8536	0.8752
				0.9425	0.8528	0.716
			3 Day	1.6521	1.3508	1.3607
				1.6625	1.3549	1.2516
				1.6437	1.3623	1.2705
			4 Day	2.8549	2.0339	1.8431
				2.812	1.9114	1.8519
				2.8497	2.0496	2.0508
				shNC	sh-1	sh-2
																														M	201	105	103
																															203	108	105
																															218	112	108
																															shnc	sh-1	sh-2
