# Supplementary material for: Immunophenotyping identifies key immune biomarkers for coronary artery disease through machine learning
Source: PLoS One. 2025 Aug 26;20(8):e0328811. doi: 10.1371/journal.pone.0328811 (PMC12380355; doi:10.1371/journal.pone.0328811)
Supplement: S3 Dataset — (XLS) [file pone.0328811.s004.xls]

## Sheet: Sheet1
	Fig 10E		colony formation
		326	156	166
		335	177	171
		349	172	176
		0.967359	0.462908	0.492582
		0.997033	0.525223	0.498516
		1.03561	0.510386	0.522255
		shNC	sh-1	sh-2
