# Supplementary material for: Immunophenotyping identifies key immune biomarkers for coronary artery disease through machine learning
Source: PLoS One. 2025 Aug 26;20(8):e0328811. doi: 10.1371/journal.pone.0328811 (PMC12380355; doi:10.1371/journal.pone.0328811)
Supplement: S4 Dataset — (XLS) [file pone.0328811.s005.xls]

## Sheet: Sheet1
	Fig 10G
		EdU-positive cells		56.65	15.76	14.27
				63.54	14.32	13.76
				65.78	18.54	14.54
				shNC	sh-1	sh-2
