# Supplementary material for: Immunophenotyping identifies key immune biomarkers for coronary artery disease through machine learning
Source: PLoS One. 2025 Aug 26;20(8):e0328811. doi: 10.1371/journal.pone.0328811 (PMC12380355; doi:10.1371/journal.pone.0328811)
Supplement: S5 Dataset — (XLS) [file pone.0328811.s006.xls]

## Sheet: Sheet1
Fig 11B
							Cell migration area data and migration rate data analysis (20 hours after scratch)
					HUVEC-Group	0h Area	20h Area	migration rate after 20h	Fold change 20h TEST/NC	shnc average
					shNC	0.7523	0.9532	0.811062	0.968775	0.837204
						0.7478	0.965	0.861221	1.02869
						0.7442	0.9589	0.839328	1.00254
					sh-1	0.7534	0.8754	0.494728	0.59093
						0.7508	0.8654	0.459872	0.549295
						0.7502	0.856	0.423539	0.505897
					sh-2	0.7443	0.8807	0.533438	0.637166
						0.7476	0.8884	0.557845	0.666319
						0.749	0.8902	0.56255	0.671939
