# Supplementary material for: Immunophenotyping identifies key immune biomarkers for coronary artery disease through machine learning
Source: PLoS One. 2025 Aug 26;20(8):e0328811. doi: 10.1371/journal.pone.0328811 (PMC12380355; doi:10.1371/journal.pone.0328811)
Supplement: S6 Dataset — (XLS) [file pone.0328811.s007.xls]

## Sheet: Sheet1
Fig 11C
			shNC	sh-1	sh-2
	Invasion assay
			201	104	103
	HUVEC		207	109	105
			218	112	108
